# Supplementary material for: Pubertal developmental, body mass index, and cardiovascular autonomic function in children and adolescents with and without autism spectrum disorder: a four-time point accelerated longitudinal study
Source: J Neurodev Disord. 2025 Mar 19;17:14. doi: 10.1186/s11689-025-09602-y (PMC11921557; doi:10.1186/s11689-025-09602-y)
Supplement: Supplementary file 1 — Additional file 1: Supplementary Tables 1-4. Table S1. Fixed Effects for Aim 1 with GB Stage; Table S2. Model Estimates for Aim 1 with GB Stage; Table S3. Fixed Effects for Aim 2 with GB Stage; Table S4. Model Estimates for Aim 2 with GB Stage [file 11689_2025_9602_MOESM1_ESM.xlsx]

## Sheet: Table S1
Table S1. Fixed Effects for Aim 1 with GB Stage
	F	df	p-value	Cohen's f2
RSA
Diagnosis	0.076	1	0.783	0
Sex	0.701	1	0.403	0
Medication Use	15.001	1	<0.001	0.0663854
GB Stage	2.442	1	0.119	0.00682521
BMI Percentile	12.153	1	<0.001	0.052792
PEP
Diagnosis	0.479	1	0.49	0
Sex	0.013	1	0.908	0
Medication Use	0.208	1	0.649	0
GB Stage	121.729	1	<0.001	0.572464
BMI Percentile	0	1	0.992	0
CAB
Diagnosis	0.103	1	0.748	0
Sex	0.006	1	0.94	0
Medication Use	5.493	1	0.019	0.0212911
GB Stage	6.927	1	0.009	0.0280878
BMI Percentile	4.017	1	0.046	0.0142652
CAR
Diagnosis	0.023	1	0.88	0
Sex	0.554	1	0.458	0
Medication Use	8.417	1	0.004	0.0351606
GB Stage	0.72	1	0.397	0
BMI Percentile	6.363	1	0.012	0.0253807

## Sheet: Table S2
Table S2. Model Estimates for Aim 1 with GB Stage
Parameter	Estimate	rdf	95% Confidence Interval	t	p-value	Cohen's d
RSA
Intercept	6.74	428.646	6.475, 7.006	49.85	<0.001	6.87995
Diagnosis: ASD	-0.031	231.671	-0.252, 0.190	-0.276	0.783	-0.0380916
Sex: Female	-0.093	213.265	-0.312, 0.126	-0.837	0.403	-0.115517
Medication Use: Yes	-0.37	499.502	-0.558, -0.182	-3.873	<0.001	-0.534525
GB Stage	0.041	561	-0.011, 0.093	1.563	0.119	0.215714
BMI Percentile	-0.005	364.571	-0.008, -0.002	-3.486	<0.001	-0.481114
s2Error	0.509
s2Subject	0.331
PEP
Intercept	90.298	341.811	87.139, 93.458	56.213	<0.001	7.75813
Diagnosis: ASD	-0.97	227.984	-3.734, 1.793	-0.692	0.49	-0.0955051
Sex: Female	-0.16	205.876	-2.907, 2.586	-0.115	0.908	-0.0158715
Medication Use: Yes	0.49	508	-1.621, 2.601	0.456	0.649	0.062934
GB Stage	3.104	475.817	2.551, 3.657	11.033	<0.001	1.5227
BMI Percentile	0	397.244	-0.035, 0.036	0.01	0.992	0.00138013
s2Error	46.16
s2Subject	60.954
CAB
Intercept	0.169	339.409	-0.263, 0.601	0.77	0.442	0.10627
Diagnosis: ASD	-0.061	227.623	-0.434, 0.312	-0.321	0.748	-0.0443022
Sex: Female	0.014	205.654	-0.356, 0.384	0.075	0.94	0.010351
Medication Use: Yes	-0.352	502.311	-0.646, -0.057	-2.344	0.019	-0.323503
GB Stage	0.104	485.022	0.026, 0.182	2.632	0.009	0.363251
BMI Percentile	-0.005	377.134	-0.010, 0.0001	-2.004	0.046	-0.276578
s2Error	0.944
s2Subject	1.055
CAR
Intercept	0.632	340.263	0.238, 1.027	3.156	0.002	0.435569
Diagnosis: ASD	0.026	227.847	-0.316, 0.369	0.151	0.88	0.02084
Sex: Female	-0.128	205.77	-0.468, 0.211	-0.744	0.458	-0.102682
Medication Use: Yes	-0.395	506	-0.662, -0.127	-2.901	0.004	-0.400376
GB Stage	-0.03	480.58	-0.101, 0.040	-0.848	0.397	-0.117035
BMI Percentile	-0.006	384.898	-0.010, -0.001	-2.523	0.012	-0.348207
s2Error	0.758
s2Subject	0.907

## Sheet: Table S3
Table S3. Fixed Effects for Aim 2 with GB Stage
	F	df	p-value	Cohen's f2
RSA
Diagnosis	0.133	1	0.716	0
Sex	1.018	1	0.314	0
Medication Use	14.172	1	<0.001	0.0624552
Time	4.438	1	0.036	0.0162958
GB Stage	6.741	1	0.01	0.0272092
Y1 BMI Percentile	12.203	1	<0.001	0.0528221
BMI Change	3.008	1	0.083	0.00950997
PEP
Diagnosis	0.112	1	0.738	0
Sex	0.191	1	0.663	0
Medication Use	0.058	1	0.811	0
Time	52.011	1	<0.001	0.241865
GB Stage	4.848	1	0.028	0.0182324
Y1 BMI Percentile	0.508	1	0.477	0
BMI Change	0.109	1	0.741	0
CAB
Diagnosis	0.166	1	0.684	0
Sex	0.003	1	0.953	0
Medication Use	5.027	1	0.025	0.019077
Time	1.767	1	0.184	0.00361796
GB Stage	7.651	1	0.006	0.0315197
Y1 BMI Percentile	2.922	1	0.089	0.00900868
BMI Change	2.228	1	0.136	0.00580023
CAR
Diagnosis	0.05	1	0.822	0
Sex	0.458	1	0.499	0
Medication Use	8.248	1	0.004	0.0343538
Time	0.045	1	0.832	0
GB Stage	0.194	1	0.66	0
Y1 BMI Percentile	8.682	1	0.004	0.0361605
BMI Change	0.201	1	0.654	0

## Sheet: Table S4
Table S4. Model Estimates for Aim 2 with GB Stage
Parameter	Estimate	rdf	95% Confidence Interval	t	p-value	Cohen's d
RSA
Intercept	6.793	306.155	6.514, 7.071	48.045	<0.001	6.63084
Diagnosis: ASD	-0.041	231.097	-0.262, 0.180	-0.365	0.716	-0.0503748
Sex: Female	-0.112	214.597	-0.332, -0.107	-1.009	0.314	-0.139255
Medication Use: Yes	-0.359	502.507	-0.547, -0.172	-3.765	<0.001	-0.519619
Time	-0.081	559	-0.156, -0.005	-2.107	0.036	-0.290794
GB Stage	0.099	498.105	0.024, 0.174	2.596	0.01	0.358282
Y1 BMI Percentile	-0.006	221.157	-0.009, -0.003	-3.493	<0.001	-0.48208
BMI Change	-0.004	551.596	-0.009, 0.001	-1.734	0.083	-0.239315
s2Error	0.506
s2Subject	0.33
PEP
Intercept	89.385	247.408	86.019, 92.750	52.308	<0.001	7.21919
Diagnosis: ASD	-0.474	209.999	-3.265, 2.317	-0.335	0.738	-0.0462344
Sex: Female	0.618	192.114	-2.172, 3.409	0.437	0.663	0.0603117
Medication Use: Yes	-0.248	505.169	-2.279, 1.783	-0.24	0.811	-0.0331231
Time	2.839	474.281	2.065, 3.613	7.212	<0.001	0.995351
GB Stage	0.902	504.847	0.097, 1.707	2.202	0.028	0.303905
Y1 BMI Percentile	0.015	195.468	-0.027, 0.057	0.713	0.477	0.0984033
BMI Change	-0.009	417.213	-0.060, 0.043	-0.33	0.741	-0.0455443
s2Error	39.371
s2Subject	65.726
CAB
Intercept	0.169	259.835	-0.286, 0.625	0.733	0.464	0.101164
Diagnosis: ASD	-0.077	208.253	-0.449, 0.295	-0.407	0.684	-0.0561713
Sex: Female	-0.011	189.082	-0.380, 0.358	-0.059	0.953	-0.00814277
Medication Use: Yes	-0.337	482.698	-0.632, -0.042	-2.242	0.025	-0.309425
Time	-0.078	488.886	-0.193, 0.037	-1.329	0.184	-0.183419
GB Stage	0.164	480.324	0.048, 0.281	2.766	0.006	0.381744
Y1 BMI Percentile	-0.005	193.661	-0.010, 0.001	-1.709	0.089	-0.235864
BMI Change	-0.006	447.746	-0.014, 0.002	-1.493	0.136	-0.206054
s2Error	0.953
s2Subject	1.03
CAR
Intercept	0.74	259.727	0.322, 1.158	3.485	<0.001	0.480976
Diagnosis: ASD	0.039	211.422	-0.304, 0.382	0.225	0.822	0.031053
Sex: Female	-0.117	192.353	-0.457, 0.224	-0.677	0.499	-0.0934349
Medication Use: Yes	-0.391	489.483	-0.659, -0.124	-2.872	0.004	-0.396374
Time	-0.011	486.197	-0.115, 0.093	-0.212	0.832	-0.0292588
GB Stage	-0.024	487.76	-0.129, 0.082	-0.44	0.66	-0.0607258
Y1 BMI Percentile	-0.008	196.641	-0.013, -0.003	-2.946	0.004	-0.406587
BMI Change	-0.002	441.707	-0.009, 0.005	-0.449	0.654	-0.0619679
s2Error	0.759
s2Subject	0.901
