# Supplementary material for: Pubertal developmental, body mass index, and cardiovascular autonomic function in children and adolescents with and without autism spectrum disorder: a four-time point accelerated longitudinal study
Source: J Neurodev Disord. 2025 Mar 19;17:14. doi: 10.1186/s11689-025-09602-y (PMC11921557; doi:10.1186/s11689-025-09602-y)
Supplement: Supplementary file 2 — Additional file 2: Overview of Psychotropic Medication Use by Diagnostic Group and Year [file 11689_2025_9602_MOESM2_ESM.xlsx]

## Sheet: Sheet1
Overview of Psychotropic Medication Use by Diagnostic Group and Year
	ASD	TD
Year 1
Stimulants	0.36 51/140	0.08 8/104
Alpha-agonists	0.22 31/140	0.01 1/104
Anti-convulsants	0.04 6/140	0.00 0/104
Anti-psychotics (e.g., Ability, Risperidone)	0.05 7/140	0.00 0/104
Atypical Antidepressants (e.g., Welbutrin)	0.03 4/140	0.00 0/104
SSRIs	0.24 33/140	0.02 2/104
More than One	0.26 37/140	0.00 0/104
Year 2
Stimulants	0.33 31/94	0.07 6/90
Alpha-agonists	0.22 21/94	0.01 1/90
Anti-convulsants	0.09 9/94	0.00 0/90
Anti-psychotics (e.g., Ability, Risperidone)	0.06 6/94	0.00 0/90
Atypical Antidepressants (e.g., Wellbutrin)	0.05 5/94	0.00 0/90
SSRIs	0.26 25/94	0.02 2/90
More than One	0.29 27/94	0.00 0/90
Year 3
Stimulants	0.36 31/86	0.11 9/82
Alpha-agonists	0.19 16/86	0.01 1/82
Anti-convulsants	0.06 5/86	0.00 0/82
Anti-psychotics (e.g., Ability, Risperidone)	0.07 6/86	0.00 0/82
Atypical Antidepressants (e.g., Welbutrin)	0.08 7/86	0.00 0/82
SSRIs	0.25 22/86	0.10 8/82
More than One	0.28 24/86	0.05 4/82
Year 4
Stimulants	0.35 29/83	0.20 15/76
Alpha-agonists	0.22 18/83	0.04 3/76
Anti-convulsants	0.05 4/83	0.00 0/76
Anti-psychotics (e.g., Ability, Risperidone)	0.10 8/83	0.00 0/76
Atypical Antidepressants (e.g., Welbutrin)	0.07 6/83	0.03 2/76
SSRIs	0.32 27/83	0.10 8/76
More than One	0.32 27/83	0.06 5/76
Note: Participant may fit into multiple categories
